# Supplementary material for: Quality and Usability of Prostate Cancer Information Generated by Artificial Intelligence Chatbots: A Comparative Analysis
Source: Cancers (Basel). 2026 Mar 11;18(6):906. doi: 10.3390/cancers18060906 (PMC13024046; doi:10.3390/cancers18060906)
Supplement: Supplementary file 1 [file cancers-18-00906-s001.zip]

Archive with 1 entries (1 files):
- cancers-4163390-supplementary.pdf
